# Supplementary material for: The complete mitochondrial genome of medicinal fungus Taiwanofungus camphoratus reveals gene rearrangements and intron dynamics of Polyporales
Source: Sci Rep. 2020 Oct 5;10:16500. doi: 10.1038/s41598-020-73461-x (PMC7536210; doi:10.1038/s41598-020-73461-x)
Supplement: Supplementary file 1 — Supplementary Tables. [file 41598_2020_73461_MOESM1_ESM.xls]

## Sheet: Title page
The complete mitochondrial genome of medicinal fungus Taiwanofungus camphoratus reveals gene rearrangements and intron dynamics of Polyporales
Running title: Complete mitogenome of Taiwanofungus camphoratus
Xu Wang1, Lihua Jia1, Mingdao Wang1, Hao Yang1, Mingyue Chen1, Xiao Li1, Hanyu Liu1, Qiang Li*2, Na Liu*1
1 College of Life Science, Henan Agricultural University, Zhengzhou, Henan, 450002, China.
2 College of Pharmacy and Biological Engineering, Chengdu University, Chengdu, Sichuan 610106, China.
*Corresponding author:
Qiang Li, leeq110@126.com
Na Liu, naliu@henau.edu.cn;
Phone: +86-028-84616653;
*Present address: College of Life Science, Henan Agricultural University, Zhengzhou, Henan, 450002, China.

## Sheet: Table S1
Table S1 Comparison on mitogenomes among 12 Polyporales
Item	Taiwanofungus camphoratus	Phlebia radiata	Trametes cingulata	Fomitopsis palustris	Laetiporus sulphureus	Ganoderma tsugae	Ganoderma leucocontextum	Ganoderma calidophilum	Ganoderma applanatum	Ganoderma lucidum	Ganoderma meredithae	Ganoderma sinense
Phylum	Basidiomycota	Basidiomycota	Basidiomycota	Basidiomycota	Basidiomycota	Basidiomycota	Basidiomycota	Basidiomycota	Basidiomycota	Basidiomycota	Basidiomycota	Basidiomycota
Order	Polyporales	Polyporales	Polyporales	Polyporales	Polyporales	Polyporales	Polyporales	Polyporales	Polyporales	Polyporales	Polyporales	Polyporales
Family	Polyporales incertae sedis	Meruliaceae	Polyporaceae	Fomitopsidaceae	Laetiporaceae	Polyporaceae	Polyporaceae	Polyporaceae	Polyporaceae	Polyporaceae	Polyporaceae	Polyporaceae
Accession number	MH745717	HE613568	GU723273	AP017926	MG519331	MH252533	MH252534	MH252535	KR109212	KC763799	KP410262	KF673550
Genome size (bp)	114922	156348	91500	63479	101111	92511	88194	124588	119803	60635	78447	86451
GC content (%)	26.01	31.2	24.5	24	36.3	26.6736	27.0789	25.435	26.7	26.7	26.1	26.8
AT-skew	-0.007	0.003	0.001	0.013	-0.026	0.0206236	-0.00307874	0.0152531	0.019	0.002	0.003	0.031
GC-skew	0.042	0.016	0.091	0.016	-0.052	0.0495218	-0.00946319	0.0628294	0.046	0.059	0.041	0.066
No. of PCGs (Non-intronic ORFs)	34	79	20	25	33	34	39	47	15	22	15	22
No. of introns	24	36	26	6	16	24	19	31	30	11	18	30
Intronic ORFs	23	47	/	8	5	23	18	29	33	11	18	24
No. of rRNAs	2	2	2	2	2	2	2	2	2	2	2	2
No. of tRNAs	27	28	25	26	25	25	26	25	25	26	29	28

## Sheet: Table S2
Table S2 Gene features and organization of the Taiwanofungus camphoratus mitogenome
Start	Stop	Gene	Length	Intergenic nucleotides (bp)	Strand	Notes
211	1299	orf362	1089		+	GIY-YIG endonuclease
1764	2741	orf325	978		+	LAGLIDADG endonuclease
3266	4414	orf382	1149		+	LAGLIDADG endonuclease
4751	5944	orf397	1194		+	LAGLIDADG endonuclease
6321	7190	orf289	870		+	hypothetical protein
7322	8209	orf295	888		+	LAGLIDADG endonuclease
8713	9660	orf315	948		+	LAGLIDADG endonuclease
9776	10792	orf338	1017		+	LAGLIDADG endonuclease
11482	11889	orf135	408		+	LAGLIDADG type homing endonuclease
13678	14751	orf357	1074		+	GIY-YIG homing endonuclease
14908	15585	orf225	678		+	LAGLIDADG homing endonuclease type 1
16369	16998	orf209	630		+	GIY-YIG homing endonuclease
17561	18292	orf243	732		+	GIY-YIG homing endonuclease
1	19152	cox1	19152	947	+
1	209	exon1	209		+
1700	1763	exon2	64		+
3155	3264	exon3	110		+
4522	4750	exon4	229		+
7226	7319	exon5	94		+
10860	10957	exon6	98		+
12050	12142	exon7	93		+
13171	13327	exon8	157		+
14810	14859	exon9	50		+
15901	16055	exon10	155		+
17446	17488	exon11	43		+
18868	19152	exon12	285		+
210	1699	intron1	1490		+	Group IB
1764	3154	intron2	1391		+	Group IA(5')
3265	4521	intron3	1257		+	Group IB
4751	7225	intron4	2475		+	Group IB
7320	10859	intron5	3540		+	Group ID,IB,IB
10958	12049	intron6	1092		+	Group IB
12143	13170	intron7	1028		+	Group IB
13328	14809	intron8	1482		+	Group IB
14860	15900	intron9	1041		+	Group I(derived)
16056	17445	intron10	1390		+	Group IB
17489	18867	intron11	1379		+	Group IA
20100	21392	orf430	1293	505	+	hypothetical protein
21898	22443	orf181	546	1587	+	DNA-directed RNA polymerase
24031	25278	rps3	1248	1492	+
26771	27388	nad6	618	1279	+
28668	29480	cox3	813	369	+
29850	30233	orf127	384	376	+	hypothetical protein
30610	31128	orf172	519	1778	+	hypothetical protein
32907	33173	nad4L	267	-1	+
33173	36522	nad5	3350	334	+
33173	33889	exon1	717		+
35248	36522	exon2	1275		+
33890	35247	intron1	1358		+	Group IB
38026	36857	orf389	1170	658	-	hypothetical protein
38685	39122	orf145	438	1746	+	hypothetical protein
41980	42969	orf329	990		+	LAGLIDADG endonuclease
43698	44513	orf271	816		+	LAGLIDADG endonuclease
45710	46750	orf346	1041		+	LAGLIDADG endonuclease
47074	47679	orf201	606		+	LAGLIDADG homing endonuclease type 1
49224	49829	orf201	606		+	LAGLIDADG homing endonuclease type 1
40869	50322	rnl	9454	1078	+
40869	41723	exon1	855		+
43001	43085	exon2	85		+
44581	45509	exon3	929		+
46855	47049	exon4	195		+
48356	49146	exon5	791		+
50207	50322	exon6	116		+
41719	43002	intron1	1284		+
43086	44580	intron2	1495		+
45510	46856	intron3	1347		+
47050	48355	intron4	1306		+
49147	50206	intron5	1060		+
52249	51401	orf282	849	164	-	hypothetical protein
54969	52414	orf851	2556	855	-	DNA polymerase
55825	57464	rns	1640	153	+	small subunit ribosomal RNA
57618	57688	trnV(tac)	71	754	+
58443	58525	trnL(tag)	83	275	+
58801	58872	trnR(tcg)	72	710	+
59583	60338	cox2	756	1723	+
62062	63756	nad2	1695	0	+
63757	64143	nad3	387	597	+
64741	64812	trnG(tcc)	72	97	+
64910	65695	atp6	786	515	+
66211	67317	orf368	1107	821	+	hypothetical protein
68139	69587	nad4	1449	494	+
70082	70152	trnA(tgc)	71	222	+
70375	70446	trnF(gaa)	72	240	+
70687	70759	trnT(tgt)	73	41	+
70801	70874	trnQ(ttg)	74	147	+
71022	71092	trnK(ttt)	71	451	+
71544	71626	trnY(gta)	83	161	+
71788	71861	trnM(cat)	74	498	+
72360	72445	trnS(tga)	86	458	+
72976	72904	trnM(cat)	73	591	-
73896	73568	rnpB	329	299	-	ribonuclease P RNA
74268	74196	trnH(gtg)	73	430	-
74779	74699	trnS(gct)	81	113	-
74963	74893	trnE(ttc)	71	1328	-
76292	77026	orf244	735	260	+	hypothetical protein
77287	78192	orf301	906	870	+	DNA polymerase family B
79063	80484	orf473	1422	1038	+	hypothetical protein
81523	82131	orf202	609	69	+	hypothetical protein
82201	83553	orf450	1353	1797	+	hypothetical protein
85351	85572	atp9	222	2042	+
87687	87615	trnD(gtc)	73	192	-
87880	87952	trnW(cca)	73	2903	+
90856	91734	orf292	879	892	+	hypothetical protein
92627	92700	trnE(ctc)	74	310	+
93011	93466	orf151	456	117	+	hypothetical protein
93584	93949	orf121	366	1267	+	hypothetical protein
95217	96383	orf388	1167	1394	+	hypothetical protein
97778	98515	orf245	738	655	+	hypothetical protein
99171	99329	atp8	159	448	+
99778	99852	trnC(gca)	75	330	+
100183	100253	trnR(tct)	71	408	+
100662	102890	nad1	2229	767	+
100662	101309	exon1	648		+
102495	102863	exon2	369		+
101310	102494	intron1	1185		+	Group IB
103658	103728	trnI(gat)	71	312	+
104560	104886	orf108	327		+	LAGLIDADG endonuclease
105414	105770	orf118	357		+	LAGLIDADG endonuclease
107453	108451	orf332	999		+	GIY-YIG homing endonuclease
108852	109559	orf235	708		+	LAGLIDADG homing endonuclease type 2
109950	110903	orf317	954		+	LAGLIDADG homing endonuclease
104041	113005	cob	8965	357	+
104041	104241	exon1	201		+
105792	105872	exon2	81		+
107342	107452	exon3	111		+
108816	108851	exon4	36		+
109887	109947	exon5	61		+
111245	111574	exon6	330		+
112674	113005	exon7	332		+
104242	105791	intron1	1550		+	Group IB
105873	107341	intron2	1469		+
107453	108815	intron3	1363		+	Group ID
108852	109886	intron4	1035		+	Group ID
109948	111244	intron5	1297		+	Group IA
111575	112673	intron6	1099		+	Group I(derived)
113363	113437	trnP(tgg)	75	99	+
113537	113610	trnN(gtt)	74	340	+
113951	114035	trnL(taa)	85	137	+
114173	114244	trnM(cat)	72	151	+
114396	114466	trnE(ttc)	71	456	+

## Sheet: Table S3
Table S3 Analysis of the start codon and stop codon of the core protein coding genes in 12 Polyporales mitogenomes
Species	atp6		atp8		atp9		cob		cox1		cox2		cox3		nad1		nad2		nad3		nad4		nad4L		nad5		nad6		rps3
	start	stop	start	stop	start	stop	start	stop	start	stop	start	stop	start	stop	start	stop	start	stop	start	stop	start	stop	start	stop	start	stop	start	stop	start	stop
Taiwanofungus camphoratus	ATG	TAA	ATG	TAA	ATG	TAA	ATG	TAA	ATG	TAA	ATG	TAA	ATG	TAA	ATG	TAA	ATG	TAA	ATG	TAA	ATG	TAA	ATG	TAA	ATG	TAA	ATG	TAA	ATG	TAA
Phlebia radiata	ATG	TAA	ATG	TAA	ATG	TAA	ATG	TAA	ATG	TAA	ATG	TAA	ATG	TAA	ATG	TAG	ATG	TAA	ATG	TAA	ATG	TAA	ATG	TAA	ATG	TAA	ATG	TAA	ATG	TAA
Trametes cingulata	ATG	TAA	ATG	TAA	ATG	TAA	ATG	TAA	ATG	TAA	ATG	TAA	ATG	TAA	ATG	TAA	ATG	TAA	ATG	TAA	ATG	TAA	ATG	TAA	ATG	TAG	ATG	TAG	ATG	TAA
Fomitopsis palustris	ATG	TAA	ATG	TAA	ATG	TAA	ATG	TAG	ATG	TAA	ATG	TAA	ATG	TAA	ATG	TAA	ATG	TAA	ATG	TAA	ATG	TAA	ATG	TAA	ATG	TAA	ATG	TAA	ATG	TAA
Laetiporus sulphureus	ATG	TAA	ATG	TAA	ATG	TAG	ATG	TAA	ATG	TAA	ATA	TAA	ATG	TAA	ATA	TAA	ATG	TAG	ATG	TAA	ATG	TAA	ATG	TAA	ATG	TAA	ATA	TAA	ATG	TAA
Ganoderma tsugae	ATG	TAA	ATG	TAA	ATG	TAA	GTG	TAA	ATG	TAA	ATG	TAA	ATG	TAA	ATG	TAG	ATG	TAA	ATG	TAA	ATG	TAA	ATG	TAA	ATG	TAA	ATG	TAA	ATG	TAA
Ganoderma leucocontextum	ATG	TAA	ATG	TAA	ATG	TAA	GTG	TAA	ATG	TAA	ATG	TAA	ATG	TAA	ATG	TAG	ATG	TAA	ATG	TAA	ATG	TAA	ATG	TAA	ATG	TAA	ATG	TAA	ATG	TAA
Ganoderma calidophilum	ATG	TAG	ATG	TAA	ATG	TAA	GTG	TAA	ATG	TAA	ATG	TAG	ATG	TAA	ATG	TAA	ATG	TAG	ATG	TAA	ATG	TAA	ATG	TAA	ATG	TAA	ATG	TAA	ATG	TAA
Ganoderma applanatum	ATG	TAG	ATG	TAA	ATG	TAA	ATG	TAA	ATG	TAA	ATG	TAA	ATG	TAA	TTG	TAA	ATG	TAA	ATG	TAA	ATG	TAA	ATG	TAA	ATG	TAA	ATG	TAA	ATG	TAA
Ganoderma lucidum	ATG	TAA	ATG	TAA	ATG	TAA	GTG	TAA	ATG	TAA	ATG	TAA	ATG	TAA	ATG	TAG	ATG	TAG	ATG	TAA	ATG	TAA	ATG	TAA	ATG	TAA	ATG	TAA	ATG	TAA
Ganoderma meredithae	ATG	TAA	ATG	TAA	ATG	TAA	GTG	TAA	ATG	TAA	ATG	TAA	ATG	TAA	ATG	TAG	ATG	TAG	ATG	TAA	ATG	TAA	ATG	TAA	ATG	TAA	ATG	TAA	ATG	TAG
Ganoderma sinense	ATG	TAA	ATG	TAA	ATG	TAA	GTG	TAA	ATG	TAA	ATG	TAA	ATG	TAA	ATG	TAG	ATG	TAG	ATG	TAA	ATG	TAA	ATG	TAA	ATG	TAA	ATG	AGT	ATG	TAG

## Sheet: Table S4
Table S4 Codon usage analysis of the Taiwanofungus camphoratus mitogenome
AmAcid	Codon	Number	Frequency
Ala	GCG	121	0.00340155
	GCA	205	0.00576296
	GCT	359	0.0100922
	GCC	159	0.00446981
Cys	TGT	443	0.0124536
	TGC	190	0.00534128
Asp	GAT	624	0.0175419
	GAC	168	0.00472282
Glu	GAG	292	0.0082087
	GAA	671	0.0188632
Phe	TTT	2397	0.0673845
	TTC	635	0.0178511
Gly	GGG	166	0.00466659
	GGA	328	0.00922074
	GGT	409	0.0114978
	GGC	140	0.00393568
His	CAT	434	0.0122006
	CAC	210	0.00590352
Ile	ATA	1882	0.0529068
	ATT	2010	0.0565051
	ATC	513	0.0144215
Lys	AAG	616	0.017317
	AAA	2370	0.0666254
Leu	TTG	547	0.0153773
	TTA	2203	0.0619307
	CTG	261	0.00733723
	CTA	652	0.018329
	CTT	654	0.0183852
	CTC	246	0.00691555
Met	ATG	544	0.0152929
Asn	AAT	2100	0.0590352
	AAC	541	0.0152086
Pro	CCG	132	0.00371078
	CCA	233	0.0065501
	CCT	313	0.00879906
	CCC	171	0.00480715
Gln	CAG	250	0.007028
	CAA	597	0.0167829
Arg	AGG	345	0.00969864
	AGA	631	0.0177387
	CGG	138	0.00387946
	CGA	173	0.00486338
	CGT	183	0.0051445
	CGC	122	0.00342966
Ser	AGT	683	0.0192005
	AGC	337	0.00947374
	TCG	146	0.00410435
	TCA	519	0.0145901
	TCT	731	0.0205499
	TCC	240	0.00674688
Thr	ACG	204	0.00573485
	ACA	478	0.0134375
	ACT	589	0.016558
	ACC	279	0.00784325
Val	GTG	247	0.00694366
	GTA	619	0.0174013
	GTT	654	0.0183852
	GTC	184	0.00517261
Trp	TGG	357	0.010036
	TGA	476	0.0133813
Tyr	TAT	1915	0.0538345
	TAC	536	0.015068

## Sheet: Table S5
Table S5 Local BLAST analysis of the Taiwanofungus camphoratus mitogenome against itself
Species	Identitie (%)	Aligned length (bp)	Mismatched bases (bp)	Gaps (bp)	from	to	from	to	evalue
Taiwanofungus camphoratus	87.024	840	78	19	96988	97812	39822	40645	0
Taiwanofungus camphoratus	87.024	840	78	19	39822	40645	96988	97812	0
Taiwanofungus camphoratus	87.046	633	53	22	78443	79053	38052	38677	0
Taiwanofungus camphoratus	87.046	633	53	22	38052	38677	78443	79053	0
Taiwanofungus camphoratus	90.488	389	16	10	92626	93014	78699	79066	2.29e-139
Taiwanofungus camphoratus	90.488	389	16	10	78699	79066	92626	93014	2.29e-139
Taiwanofungus camphoratus	87.179	390	26	12	92626	93014	38322	38688	1.09e-117
Taiwanofungus camphoratus	87.179	390	26	12	38322	38688	92626	93014	1.09e-117
Taiwanofungus camphoratus	96.17	235	8	1	95191	95425	62037	62270	5.16e-106
Taiwanofungus camphoratus	96.17	235	8	1	62037	62270	95191	95425	5.16e-106
Taiwanofungus camphoratus	74.723	902	172	33	47055	47937	45480	46344	1.46e-96
Taiwanofungus camphoratus	74.723	902	172	33	45480	46344	47055	47937	1.46e-96
Taiwanofungus camphoratus	90.406	271	6	9	67932	68202	66024	66274	1.13e-92
Taiwanofungus camphoratus	90.406	271	6	9	66024	66274	67932	68202	1.13e-92
Taiwanofungus camphoratus	83.025	324	32	10	45480	45781	41729	42051	1.17e-72
Taiwanofungus camphoratus	83.025	324	32	10	41729	42051	45480	45781	1.17e-72
Taiwanofungus camphoratus	82.09	335	36	13	47052	47372	41726	42050	1.95e-70
Taiwanofungus camphoratus	82.09	335	36	13	41726	42050	47052	47372	1.95e-70
Taiwanofungus camphoratus	100	92	0	0	82295	82386	79070	79161	4.37e-42
Taiwanofungus camphoratus	100	92	0	0	79070	79161	82295	82386	4.37e-42
Taiwanofungus camphoratus	91.2	125	10	1	55156	55279	51178	51054	1.57e-41
Taiwanofungus camphoratus	91.2	125	10	1	51054	51178	55279	55156	1.57e-41
Taiwanofungus camphoratus	94.253	87	5	0	96444	96530	39743	39829	5.74e-31
Taiwanofungus camphoratus	85.821	134	10	8	114400	114526	74959	74828	5.74e-31
Taiwanofungus camphoratus	85.401	137	11	8	74828	74962	114526	114397	5.74e-31
Taiwanofungus camphoratus	78.894	199	35	5	76782	76975	40432	40628	2.67e-29
Taiwanofungus camphoratus	78.894	199	35	5	40432	40628	76782	76975	2.67e-29
Taiwanofungus camphoratus	97.015	67	2	0	88597	88663	38383	38317	7.48e-25
Taiwanofungus camphoratus	100	61	0	0	38323	38383	88657	88597	7.48e-25
Taiwanofungus camphoratus	100	60	0	0	106997	107056	80933	80874	2.69e-24
Taiwanofungus camphoratus	100	60	0	0	80874	80933	107056	106997	2.69e-24
Taiwanofungus camphoratus	96.721	61	2	0	88597	88657	78760	78700	1.62e-21
Taiwanofungus camphoratus	96.721	61	2	0	78700	78760	88657	88597	1.62e-21
Taiwanofungus camphoratus	96.721	61	1	1	88597	88657	81096	81037	5.82e-21
Taiwanofungus camphoratus	96.721	61	1	1	38323	38383	81037	81096	5.82e-21
Taiwanofungus camphoratus	95.082	61	2	1	78700	78760	81037	81096	2.71e-19
Taiwanofungus camphoratus	86.022	93	0	1	88730	88809	80950	80858	4.53e-17
Taiwanofungus camphoratus	86.022	93	0	1	80858	80950	88809	88730	4.53e-17
Taiwanofungus camphoratus	97.5	40	1	0	75960	75999	26303	26342	1.64e-11
Taiwanofungus camphoratus	97.5	40	1	0	99415	99454	58720	58681	1.64e-11
Taiwanofungus camphoratus	97.5	40	1	0	26303	26342	75960	75999	1.64e-11
Taiwanofungus camphoratus	97.5	40	1	0	58681	58720	99454	99415	1.64e-11
Taiwanofungus camphoratus	86.154	65	5	3	84004	84068	94315	94375	5.9e-11
Taiwanofungus camphoratus	100	28	0	0	107029	107056	88766	88793	1.65e-06
Taiwanofungus camphoratus	100	28	0	0	88766	88793	107029	107056	1.65e-06

## Sheet: Table S6
Table S6 Tandem repeats detected in the mitogenome of Taiwanofungus camphoratus using the online program Tandem Repeats Finder with default parameters
Indices	Period Size (bp)	Copy Number	Consensus Size (bp)	Percent Matches	Percent Indels	Score	Entropy (0-2)	Repeat motif
4367--4400	6	5.7	6	92	0	59	1.38	AATACT
6972--7014	12	3.5	12	80	3	50	1.07	TTTTTATTCATT
7100--7132	15	2.1	16	88	5	50	1.41	TTTATTTCTAGGTATA
20008--20068	26	2.4	26	74	17	65	1.07	TATATTATTATTTATTTATAAATTTA
21143--21186	18	2.4	19	81	7	56	1.27	TAAAGAAAAAATTATTTAG
25418--25451	14	2.4	14	90	0	50	1.31	TTTAAATTAAGTAT
25976--26044	5	13.6	5	89	3	102	1.09	TATAA
28455--28516	28	2.2	28	80	8	72	1.24	TTTATCAAAATAAATAATATAAAAATAA
30692--30731	19	2.1	19	86	9	55	1.47	AAGTATGTTTATTCTTTAT
31300--31338	19	2.1	19	85	0	51	0.78	AAAAAAAAATATAATAAAA
31712--31736	6	4.2	6	100	0	50	1	ATAATT
32364--32404	13	3.2	13	86	13	59	1.21	ATAATGTATAATA
32372--32411	12	3.5	12	86	10	57	1.12	TAATAATAATAT
36932--36967	12	3	12	91	0	54	1.82	AATATCTGAACC
51887--51933	24	2	24	86	0	67	1.51	TTTTTCAATAATCTTACTATTAGT
57537--57580	21	2.1	21	87	4	63	0.93	TTTTTATTTAAATAAAATTTA
57687--57738	25	2.1	25	85	3	70	1.31	TAATTTTTATATCTAATACTAAAAA
60597--60639	15	3	15	80	10	54	0.91	TAAAAATAAAATTAA
60612--60656	20	2.2	21	84	11	58	0.89	AAATTAAAATAATTAAAAATA
60597--60654	30	2	28	83	12	73	0.91	TAAAAATAATTAAATAAATTAAAATTAA
60612--60670	20	2.9	20	80	7	57	0.98	AAATTAAATAAATAAAAATA
61411--61456	4	11.5	4	84	9	58	0.79	AATA
61411--61463	12	4.4	12	81	9	54	0.8	AATAAATAAAAA
61635--61662	13	2.2	13	100	0	56	0.85	TAAAAAACAAAAA
65699--65753	4	14.3	4	88	11	80	0.76	ATAA
65897--65931	15	2.2	16	90	10	54	1.21	TAAAAGATATTAATAA
67065--67097	16	2.1	17	88	11	52	1.42	AATATATATGTTACATA
68096--68131	13	2.7	13	91	4	54	0.76	TAATAAAATAAAA
69930--70008	6	13.2	6	100	0	158	0.91	AATATA
70210--70246	13	2.8	13	91	4	56	1.12	ATTATTATATATT
70212--70246	7	5.1	7	86	6	54	1.12	TATTATA
70898--70935	14	2.8	14	88	4	51	0.79	TAAAAATAAAAATA
71383--71429	14	3.3	14	82	11	60	0.8	TTTTGTTTTTTTAT
72250--72295	3	15.7	3	78	13	51	0.95	ATT
72264--72316	22	2.3	23	84	9	65	1.08	TATTATTATTATTTATAATTAGA
73131--73176	15	3.1	15	81	6	58	0.98	AAATAAATATATTAT
73134--73191	25	2.3	26	85	8	75	1	TAAATTAATATATAATAAATTTATTT
73801--73835	18	1.9	18	88	0	52	0.95	TTTATATTTAATATTTTC
76070--76122	5	10.6	5	100	0	106	0.97	TAATA
79621--79682	27	2.3	27	91	0	97	1.66	AAAATAATAGAACAAGTTGATGAAGGT
80247--80284	13	2.9	13	88	7	51	1.14	TATTATATATTAA
81391--81416	11	2.4	11	100	0	52	1.94	GTGGTCACTAA
85200--85231	15	2.1	16	88	11	50	1.17	TTAAATAATAATACTT
92934--92958	8	3.1	8	100	0	50	1	TTATATAA
100623--100663	12	3.3	12	86	6	55	0.86	AAATAAAAAAAA
100628--100662	13	2.6	14	86	4	54	0.61	AAAAAAAAAATATA
100628--100662	14	2.5	13	86	13	52	0.61	AAAAAAAAAATAA
101702--101726	13	1.9	13	100	0	50	1.55	CCGCAGACGCGAG
103169--103198	7	4.3	7	100	0	60	0.99	TAATTAA
103859--103903	24	1.9	24	90	4	74	0.92	ATTAAAAAAATATAAAAATTATTA
103858--103920	23	2.7	23	79	13	76	1.12	TATTATAAAAATATAAAAATTAT
113013--113040	13	2.2	13	100	0	56	0.86	AAATTAAAAAATT
114472--114522	25	2	26	85	11	79	1	TTTTTATTAAATTAAATTAAATAAAA
114486--114534	15	3.2	15	76	2	53	0.99	ATTAAATAAAATTTT

## Sheet: Table S7
Table S7 Distribution of repeat loci in the mitogenome of Taiwanofungus camphoratus searched by REPuter
1st repeat length	Starting position	Match direction	2nd repeat length	Starting position	E-value
228	78769	F	228	92702	1.37e-125
204	78793	F	204	92726	5.62e-114
135	81102	F	135	114488	7.93e-70
107	38494	F	107	78871	4.53e-53
107	38494	F	107	92804	4.53e-53
107	62153	F	107	95308	4.53e-53
103	40351	F	103	97513	1.12e-50
92	79069	F	92	82294	1.51e-46
86	66188	F	86	68116	6.2e-43
88	62044	F	88	95199	1.02e-41
81	69928	R	81	69928	6.35e-40
79	41778	F	79	47104	2.41e-36
73	69929	R	73	69929	4.16e-35
73	69929	F	73	69935	4.16e-35
73	69935	R	73	69935	4.16e-35
75	74884	P	75	114399	5.86e-34
71	38606	F	71	78982	1.42e-31
67	69929	R	67	69929	1.71e-31
67	69929	F	67	69941	1.71e-31
67	69941	R	67	69941	1.71e-31
70	51108	P	70	55155	5.6e-31
64	40279	F	64	97441	1.09e-29
66	66023	F	66	67931	1.35e-28
61	38322	P	61	88596	6.99e-28
61	69929	R	61	69929	6.99e-28
61	69929	F	61	69947	6.99e-28
61	69947	R	61	69947	6.99e-28
60	80873	P	60	106996	2.79e-27
62	81298	P	62	88294	3.25e-26
61	38392	F	61	92702	1.28e-25
55	69929	R	55	69929	2.86e-24
55	69929	F	55	69953	2.86e-24
55	69953	R	55	69953	2.86e-24
57	38178	F	57	78563	3.06e-23
57	38376	F	57	78753	3.06e-23
53	38320	F	53	78697	4.58e-23
52	76070	R	52	76070	1.83e-22
55	92062	P	55	94056	4.72e-22
51	78699	P	51	88606	7.33e-22
50	25995	R	50	25995	2.93e-21
49	40579	F	49	97746	1.17e-20
49	69929	R	49	69929	1.17e-20
49	69929	F	49	69959	1.17e-20
49	69959	R	49	69959	1.17e-20
49	76069	R	49	76069	1.17e-20
52	25990	R	52	76069	2.86e-20
48	25996	R	48	76072	4.69e-20
48	25996	F	48	76072	4.69e-20
48	66123	F	48	68033	4.69e-20
48	76069	F	48	76074	4.69e-20
F: forward (direct) repeat; P: palindromic repeat; R: reverse repeat

## Sheet: Table S8
Table S8 Species, and GenBank accession number used for phylogenetic analysis in this study
ID	Species	Order	GenBank accession number
Abi	Agaricus bisporus	Agaricales	JX271275
Tma	Tricholoma matsutake		JX985789
Fve	Flammulina velutipes		JF799107
Led	Lentinula edodes		AB697988
Mpe	Moniliophthora perniciosa		AY376688
Mro	Moniliophthora roreri		HQ259115
Sco	Schizophyllum commune		AF402141
Pci	Pleurotus citrinopileatus		MG017444
Ppl	Pleurotus platypus		MG017445
Pos	Pleurotus ostreatus		EF204913
Per	Pleurotus eryngii		KX827267
Fpa	Fomitopsis palustris	Polyporales	AP017926
Tca	Taiwanofungus camphoratus		MH745717
Lsu	Laetiporus sulphureus		MG519331
Gap	Ganoderma applanatum		KR109212
Glu	Ganoderma lucidum		KC763799
Gme	Ganoderma meredithae		KP410262
Gsi	Ganoderma sinense		KF673550
Gts	Ganoderma tsugae		MH252533
Gle	Ganoderma leucocontextum		MH252534
Gca	Ganoderma calidophilum		MH252535
Tci	Trametes cingulata		GU723273
Pra	Phlebia radiata		HE613568
Hir	Heterobasidion irregulare	Russulales	KF957635
Cci	Cantharellus cibarius	Cantharellales	KC573037
